# Supplementary material for: Plutella australiana (Lepidoptera, Plutellidae), an overlooked diamondback moth revealed by DNA barcodes
Source: Zookeys. 2013 Aug 29;(327):43–63. doi: 10.3897/zookeys.327.5831 (PMC3807746; doi:10.3897/zookeys.327.5831)
Supplement: XML Treatment for Plutella australiana [file zookeys.327.5831-treatment1.xml]

<!DOCTYPE tp:taxon-treatment
  PUBLIC "-//TaxonX//DTD Taxonomic Treatment Publishing DTD v0 20100105//EN" "tax-treatment-NSO.dtd">
<tp:taxon-treatment xmlns:tp="http://www.plazi.org/taxpub"><tp:treatment-meta><mixed-citation publication-type="journal"><person-group><name><surname>Landry</surname><given-names>Jean-François</given-names></name><name><surname>Hebert</surname><given-names>Paul DN</given-names></name></person-group><article-title><italic>Plutella australiana</italic> (Lepidoptera, Plutellidae), an overlooked diamondback moth revealed by DNA barcodes</article-title><source>Zookeys</source><day>29</day><month>8</month><year>2013</year><volume>2013</volume><issue>327</issue><fpage>43</fpage><lpage>63</lpage><pub-id pub-id-type="doi">10.3897/zookeys.327.5831</pub-id></mixed-citation></tp:treatment-meta><tp:nomenclature><tp:taxon-name>
                            <tp:taxon-name-part taxon-name-part-type="genus">Plutella</tp:taxon-name-part>
                            <tp:taxon-name-part taxon-name-part-type="species">australiana</tp:taxon-name-part>
                            <object-id xmlns:xlink="http://www.w3.org/1999/xlink" xlink:type="simple">http://zoobank.org/20416523-A949-4784-BB18-00A8BA208B6D</object-id>
                            <object-id xmlns:xlink="http://www.w3.org/1999/xlink" xlink:type="simple">http://species-id.net/wiki/Plutella_australiana</object-id>
                            <object-id xmlns:xlink="http://www.w3.org/1999/xlink" xlink:type="simple">Barcode Index Number: BOLD:AAC6876</object-id>
                        </tp:taxon-name><tp:taxon-authority>Landry &amp; Hebert</tp:taxon-authority><tp:taxon-status xmlns:xlink="http://www.w3.org/1999/xlink" xlink:type="simple">sp. n.</tp:taxon-status><xref ref-type="fig" rid="F3">Figs 3–9</xref><xref ref-type="fig" rid="F4">, 17, 19, 21</xref><xref ref-type="fig" rid="F5">, 23, 25, 27</xref><xref ref-type="fig" rid="F6">, 29, 31</xref></tp:nomenclature><tp:treatment-sec sec-type="Material examined"><title>Material examined.</title><p>Thirty males and 22 females were included in the type series. Five additional specimens were also barcoded but excluded from the type material due to their poor condition.</p></tp:treatment-sec><tp:treatment-sec sec-type="Type material"><title>Type material.</title><p>Holotype ♂, specimen # <ext-link xmlns:xlink="http://www.w3.org/1999/xlink" ext-link-type="uri" xlink:href="http://www.boldsystems.org/index.php/Public_SearchTerms?query=BIOUG00844-C06" xlink:type="simple">BIOUG00844-C06</ext-link>, labelled as follows: [label1] “Subset of: LOT# L#2010AUS-0039 | AUS: New South Wales [sic]: Canberra; Cook | <named-content xmlns:xlink="http://www.w3.org/1999/xlink" content-type="dwc:verbatimCoordinates" xlink:type="simple">35.2612°S, 149.0591°E</named-content> 632m asl 15-Oct-10 | coll. Christy Carr, Paul Hebert, Stephanie Kirk, | Jaclyn McCormick, Jayme Sones”; [label2, pale yellow] “Barcode of Life | DNA voucher specimen | Sample ID <ext-link xmlns:xlink="http://www.w3.org/1999/xlink" ext-link-type="uri" xlink:href="http://www.boldsystems.org/index.php/Public_SearchTerms?query=BIOUG00844-C06" xlink:type="simple">BIOUG00844-C06</ext-link> | BOLD Proc. ID: <ext-link xmlns:xlink="http://www.w3.org/1999/xlink" ext-link-type="uri" xlink:href="http://www.boldsystems.org/index.php/Public_RecordView?processid=PHLCA1136-11" xlink:type="simple">PHLCA1136-11</ext-link>”; [label3, pale green] “genitalia slide | JFL1731 [male symbol]”; [label4, orange] “HOLOTYPE | Plutella | australiana | J.-F. Landry &amp; Hebert”. Genitalia slide JFL1731. Condition of specimen: double-mounted, wings partly spread, left antenna missing, right hind and left mid- and hind legs removed for DNA barcoding. Deposited in ANIC.</p><p>PARATYPES: 29 males, 22 females. <bold>Australian Capital Territory</bold>: Canberra, Cook, 8 Moss Street, <named-content xmlns:xlink="http://www.w3.org/1999/xlink" content-type="dwc:verbatimCoordinates" xlink:type="simple">35.261°S, 149.059°E</named-content>, alt. 632 m, UV light, C. Carr, P.D.N. <!--PageBreak-->Hebert, S. Kirk, J. McCormick, J. Sones: 1♂, 1.X.2010, specimen # <ext-link xmlns:xlink="http://www.w3.org/1999/xlink" ext-link-type="uri" xlink:href="http://www.boldsystems.org/index.php/Public_SearchTerms?query=BIOUG00792-E09" xlink:type="simple">BIOUG00792-E09</ext-link> (CNC); 2♂, 6.X.2010, specimen # <ext-link xmlns:xlink="http://www.w3.org/1999/xlink" ext-link-type="uri" xlink:href="http://www.boldsystems.org/index.php/Public_SearchTerms?query=BIOUG00831-A04" xlink:type="simple">BIOUG00831-A04</ext-link> (ANIC), <ext-link xmlns:xlink="http://www.w3.org/1999/xlink" ext-link-type="uri" xlink:href="http://www.boldsystems.org/index.php/Public_SearchTerms?query=BIOUG00831-H06" xlink:type="simple">BIOUG00831-H06</ext-link> (BIOUG); 5♂, 7.X.2010–8.X.2010, specimen # <ext-link xmlns:xlink="http://www.w3.org/1999/xlink" ext-link-type="uri" xlink:href="http://www.boldsystems.org/index.php/Public_SearchTerms?query=BIOUG00788-B01" xlink:type="simple">BIOUG00788-B01</ext-link> (ANIC), <ext-link xmlns:xlink="http://www.w3.org/1999/xlink" ext-link-type="uri" xlink:href="http://www.boldsystems.org/index.php/Public_SearchTerms?query=BIOUG00788-F08" xlink:type="simple">BIOUG00788-F08</ext-link> (ANIC), <ext-link xmlns:xlink="http://www.w3.org/1999/xlink" ext-link-type="uri" xlink:href="http://www.boldsystems.org/index.php/Public_SearchTerms?query=BIOUG00788-F11" xlink:type="simple">BIOUG00788-F11</ext-link> (slide JFL1730) (CNC), <ext-link xmlns:xlink="http://www.w3.org/1999/xlink" ext-link-type="uri" xlink:href="http://www.boldsystems.org/index.php/Public_SearchTerms?query=BIOUG00788-F12" xlink:type="simple">BIOUG00788-F12</ext-link> (ANIC); 1♀, 8.X.2010, specimen # <ext-link xmlns:xlink="http://www.w3.org/1999/xlink" ext-link-type="uri" xlink:href="http://www.boldsystems.org/index.php/Public_SearchTerms?query=BIOUG00829-H10" xlink:type="simple">BIOUG00829-H10</ext-link> (CNC); 1♂, 9.X.2010, specimen # <ext-link xmlns:xlink="http://www.w3.org/1999/xlink" ext-link-type="uri" xlink:href="http://www.boldsystems.org/index.php/Public_SearchTerms?query=BIOUG00843-C02" xlink:type="simple">BIOUG00843-C02</ext-link> (BIOUG); 1♂, 2♀, 15.X.2010, specimen # <ext-link xmlns:xlink="http://www.w3.org/1999/xlink" ext-link-type="uri" xlink:href="http://www.boldsystems.org/index.php/Public_SearchTerms?query=BIOUG00844-A09" xlink:type="simple">BIOUG00844-A09</ext-link> (CNC), <ext-link xmlns:xlink="http://www.w3.org/1999/xlink" ext-link-type="uri" xlink:href="http://www.boldsystems.org/index.php/Public_SearchTerms?query=BIOUG00844-C03" xlink:type="simple">BIOUG00844-C03</ext-link> (AMS), <ext-link xmlns:xlink="http://www.w3.org/1999/xlink" ext-link-type="uri" xlink:href="http://www.boldsystems.org/index.php/Public_SearchTerms?query=BIOUG00844-G03" xlink:type="simple">BIOUG00844-G03</ext-link> (ANIC); 1♂, 2♀, 18.X.2010–20.X.2010, specimen # <ext-link xmlns:xlink="http://www.w3.org/1999/xlink" ext-link-type="uri" xlink:href="http://www.boldsystems.org/index.php/Public_SearchTerms?query=BIOUG00788-G04" xlink:type="simple">BIOUG00788-G04</ext-link>, slide JFL1740 (CNC), <ext-link xmlns:xlink="http://www.w3.org/1999/xlink" ext-link-type="uri" xlink:href="http://www.boldsystems.org/index.php/Public_SearchTerms?query=BIOUG00788-G06" xlink:type="simple">BIOUG00788-G06</ext-link>, slide JFL1736 (CNC), <ext-link xmlns:xlink="http://www.w3.org/1999/xlink" ext-link-type="uri" xlink:href="http://www.boldsystems.org/index.php/Public_SearchTerms?query=BIOUG00788-G05" xlink:type="simple">BIOUG00788-G05</ext-link> (CNC); 1♂, 25.X.2010, specimen # <ext-link xmlns:xlink="http://www.w3.org/1999/xlink" ext-link-type="uri" xlink:href="http://www.boldsystems.org/index.php/Public_SearchTerms?query=BIOUG00788-H07" xlink:type="simple">BIOUG00788-H07</ext-link> (CNC); 1♀, 27.X.2010, specimen # <ext-link xmlns:xlink="http://www.w3.org/1999/xlink" ext-link-type="uri" xlink:href="http://www.boldsystems.org/index.php/Public_SearchTerms?query=BIOUG00790-G12" xlink:type="simple">BIOUG00790-G12</ext-link> (ANIC). Same locality, collected by P.D.N. Hebert: 2♂, 22.III.2011, specimen # <ext-link xmlns:xlink="http://www.w3.org/1999/xlink" ext-link-type="uri" xlink:href="http://www.boldsystems.org/index.php/Public_SearchTerms?query=BIOUG01025-G05" xlink:type="simple">BIOUG01025-G05</ext-link> (ZMUC), <ext-link xmlns:xlink="http://www.w3.org/1999/xlink" ext-link-type="uri" xlink:href="http://www.boldsystems.org/index.php/Public_SearchTerms?query=BIOUG01025-G06" xlink:type="simple">BIOUG01025-G06</ext-link> (CNC); 1♂, 1♀, 10.XI.2011, <ext-link xmlns:xlink="http://www.w3.org/1999/xlink" ext-link-type="uri" xlink:href="http://www.boldsystems.org/index.php/Public_SearchTerms?query=CCDB-12828-G04" xlink:type="simple">CCDB-12828-G04</ext-link> (ZMUC), <ext-link xmlns:xlink="http://www.w3.org/1999/xlink" ext-link-type="uri" xlink:href="http://www.boldsystems.org/index.php/Public_SearchTerms?query=CCDB-12828-F10" xlink:type="simple">CCDB-12828-F10</ext-link> (AMS); 1#m 12.XI.2011, specimen # <ext-link xmlns:xlink="http://www.w3.org/1999/xlink" ext-link-type="uri" xlink:href="http://www.boldsystems.org/index.php/Public_SearchTerms?query=BIOUG02125-G06" xlink:type="simple">BIOUG02125-G06</ext-link> (CNC); 3♂, 1♀, 13.XI.2011, specimen # <ext-link xmlns:xlink="http://www.w3.org/1999/xlink" ext-link-type="uri" xlink:href="http://www.boldsystems.org/index.php/Public_SearchTerms?query=BIOUG02127-F12" xlink:type="simple">BIOUG02127-F12</ext-link> (ANIC), <ext-link xmlns:xlink="http://www.w3.org/1999/xlink" ext-link-type="uri" xlink:href="http://www.boldsystems.org/index.php/Public_SearchTerms?query=BIOUG02127-G10" xlink:type="simple">BIOUG02127-G10</ext-link> (BMNH), <ext-link xmlns:xlink="http://www.w3.org/1999/xlink" ext-link-type="uri" xlink:href="http://www.boldsystems.org/index.php/Public_SearchTerms?query=BIOUG02127-H01" xlink:type="simple">BIOUG02127-H01</ext-link> (ANIC), <ext-link xmlns:xlink="http://www.w3.org/1999/xlink" ext-link-type="uri" xlink:href="http://www.boldsystems.org/index.php/Public_SearchTerms?query=BIOUG02127-H03" xlink:type="simple">BIOUG02127-H03</ext-link> (ANIC); 1♂, 1♀, 16.XI.2011, <ext-link xmlns:xlink="http://www.w3.org/1999/xlink" ext-link-type="uri" xlink:href="http://www.boldsystems.org/index.php/Public_SearchTerms?query=CCDB-15380-G10" xlink:type="simple">CCDB-15380-G10</ext-link> (BIOUG), <ext-link xmlns:xlink="http://www.w3.org/1999/xlink" ext-link-type="uri" xlink:href="http://www.boldsystems.org/index.php/Public_SearchTerms?query=CCDB-15380-E08" xlink:type="simple">CCDB-15380-E08</ext-link> (AMS); 1♀, 18.XI.2011, <ext-link xmlns:xlink="http://www.w3.org/1999/xlink" ext-link-type="uri" xlink:href="http://www.boldsystems.org/index.php/Public_SearchTerms?query=BIOUG02123-E08" xlink:type="simple">BIOUG02123-E08</ext-link> (USNM); <!--PageBreak-->1♀, 23.X.2011, specimen # <ext-link xmlns:xlink="http://www.w3.org/1999/xlink" ext-link-type="uri" xlink:href="http://www.boldsystems.org/index.php/Public_SearchTerms?query=BIOUG02109-B09" xlink:type="simple">BIOUG02109-B09</ext-link> (BMNH); 1♀, 24.X.2011, specimen # <ext-link xmlns:xlink="http://www.w3.org/1999/xlink" ext-link-type="uri" xlink:href="http://www.boldsystems.org/index.php/Public_SearchTerms?query=BIOUG02109-C07" xlink:type="simple">BIOUG02109-C07</ext-link>, slide JFL1741 (ANIC); 1♀, 5.XI.2011, specimen # <ext-link xmlns:xlink="http://www.w3.org/1999/xlink" ext-link-type="uri" xlink:href="http://www.boldsystems.org/index.php/Public_SearchTerms?query=BIOUG02112-F11" xlink:type="simple">BIOUG02112-F11</ext-link> (AMS); 1♀, 6.XI.2011, specimen # <ext-link xmlns:xlink="http://www.w3.org/1999/xlink" ext-link-type="uri" xlink:href="http://www.boldsystems.org/index.php/Public_SearchTerms?query=BIOUG02108-C09" xlink:type="simple">BIOUG02108-C09</ext-link>, slide JFL1737 (CNC). Same locality, collected by P.D.N. Hebert, R. Labbee, V. Levesque-Beaudin, J. McCormick, J. Sones, J. Webb: 1♀, 29.III.2011–12.IV.2011, specimen # <ext-link xmlns:xlink="http://www.w3.org/1999/xlink" ext-link-type="uri" xlink:href="http://www.boldsystems.org/index.php/Public_SearchTerms?query=BIOUG01172-G03" xlink:type="simple">BIOUG01172-G03</ext-link>, slide JFL1738 (ANIC). Canberra, CSIRO property, <named-content xmlns:xlink="http://www.w3.org/1999/xlink" content-type="dwc:verbatimCoordinates" xlink:type="simple">35.275°S, 149.111°E</named-content>, alt. 588 m: 1♀, 14.XI.2011–21.XI.2011, Malaise trap, P.D.N. Hebert, specimen # <ext-link xmlns:xlink="http://www.w3.org/1999/xlink" ext-link-type="uri" xlink:href="http://www.boldsystems.org/index.php/Public_SearchTerms?query=BIOUG02239-A02" xlink:type="simple">BIOUG02239-A02</ext-link> (BIOUG). <bold>New South Wales</bold>: Byron Bay, <named-content xmlns:xlink="http://www.w3.org/1999/xlink" content-type="dwc:verbatimCoordinates" xlink:type="simple">28.658°S, 153.622°E</named-content>, alt. 13 m: 1♀, 30.XII.2007, P.D.N. Hebert, specimen # <ext-link xmlns:xlink="http://www.w3.org/1999/xlink" ext-link-type="uri" xlink:href="http://www.boldsystems.org/index.php/Public_SearchTerms?query=07-NSWBB-0046" xlink:type="simple">07-NSWBB-0046</ext-link>, slide JFL1684 (CNC). 2800 Pinnacle Rd., Lot 58, <named-content xmlns:xlink="http://www.w3.org/1999/xlink" content-type="dwc:verbatimCoordinates" xlink:type="simple">33.297°S, 149.075°E</named-content>, alt. 920 m., 1♀, 3.III.2005, H. Loecker, specimen # <ext-link xmlns:xlink="http://www.w3.org/1999/xlink" ext-link-type="uri" xlink:href="http://www.boldsystems.org/index.php/Public_SearchTerms?query=05-NSW-00731" xlink:type="simple">05-NSW-00731</ext-link> (ASCU). Orange, 353 Pinnacle Rd., UV light trap, <named-content xmlns:xlink="http://www.w3.org/1999/xlink" content-type="dwc:verbatimCoordinates" xlink:type="simple">33.297°S, 149.075°E</named-content>, 2♂, 1♀, 26.X.2010, H. Loecker, specimen # <ext-link xmlns:xlink="http://www.w3.org/1999/xlink" ext-link-type="uri" xlink:href="http://www.boldsystems.org/index.php/Public_SearchTerms?query=ww04709–ww04711" xlink:type="simple">ww04709–ww04711</ext-link> (ASCU). Smiths Lake, <named-content xmlns:xlink="http://www.w3.org/1999/xlink" content-type="dwc:verbatimCoordinates" xlink:type="simple">32.377°S, 152.504°E</named-content>, 1♂, 1♀, 24.XII.2010–24.XII.2010, P.D.N. Hebert, specimen # <ext-link xmlns:xlink="http://www.w3.org/1999/xlink" ext-link-type="uri" xlink:href="http://www.boldsystems.org/index.php/Public_SearchTerms?query=BIOUG00987-B02" xlink:type="simple">BIOUG00987-B02</ext-link> (ANIC), <ext-link xmlns:xlink="http://www.w3.org/1999/xlink" ext-link-type="uri" xlink:href="http://www.boldsystems.org/index.php/Public_SearchTerms?query=BIOUG00987-E12" xlink:type="simple">BIOUG00987-E12</ext-link> (slide JFL1735) (CNC). Weddin Mt. National Park/Bimbi State Forest, Grenfell, nr. “Seatons Farm”, <named-content xmlns:xlink="http://www.w3.org/1999/xlink" content-type="dwc:verbatimCoordinates" xlink:type="simple">33.913°S, 147.947°E</named-content>, at light, 1♀, 9.XI.2007, H. Loecker, specimen # <ext-link xmlns:xlink="http://www.w3.org/1999/xlink" ext-link-type="uri" xlink:href="http://www.boldsystems.org/index.php/Public_SearchTerms?query=AM 2272" xlink:type="simple">AM 2272</ext-link>, slide JFL1739 (ASCU). Hat Head, <named-content xmlns:xlink="http://www.w3.org/1999/xlink" content-type="dwc:verbatimCoordinates" xlink:type="simple">31.063°S, 153.052°E</named-content>, alt. 36.58 m., 2♂, 28.XII.2008, P.D.N. Hebert, specimen # <ext-link xmlns:xlink="http://www.w3.org/1999/xlink" ext-link-type="uri" xlink:href="http://www.boldsystems.org/index.php/Public_SearchTerms?query=08-NSWHH-1277" xlink:type="simple">08-NSWHH-1277</ext-link> (slide JFL1689) (ANIC), <ext-link xmlns:xlink="http://www.w3.org/1999/xlink" ext-link-type="uri" xlink:href="http://www.boldsystems.org/index.php/Public_SearchTerms?query=08-NSWHH-1340" xlink:type="simple">08-NSWHH-1340</ext-link> (slide JFL1690) (CNC). <bold>South Australia</bold>: 1 km N Border Cliffs, near the banks, Renmark, <named-content xmlns:xlink="http://www.w3.org/1999/xlink" content-type="dwc:verbatimCoordinates" xlink:type="simple">34.024°S, 140.89°E</named-content>, 4♂, 25.XI.2011, P.D.N. Hebert, UV light trap, specimen # <ext-link xmlns:xlink="http://www.w3.org/1999/xlink" ext-link-type="uri" xlink:href="http://www.boldsystems.org/index.php/Public_SearchTerms?query=BIOUG02248-G03" xlink:type="simple">BIOUG02248-G03</ext-link> (slide JFL1732) (CNC), <ext-link xmlns:xlink="http://www.w3.org/1999/xlink" ext-link-type="uri" xlink:href="http://www.boldsystems.org/index.php/Public_SearchTerms?query=BIOUG02248-F12" xlink:type="simple">BIOUG02248-F12</ext-link> (ANIC), <ext-link xmlns:xlink="http://www.w3.org/1999/xlink" ext-link-type="uri" xlink:href="http://www.boldsystems.org/index.php/Public_SearchTerms?query=BIOUG02248-G01" xlink:type="simple">BIOUG02248-G01</ext-link> (ANIC), <ext-link xmlns:xlink="http://www.w3.org/1999/xlink" ext-link-type="uri" xlink:href="http://www.boldsystems.org/index.php/Public_SearchTerms?query=BIOUG02248-G04" xlink:type="simple">BIOUG02248-G04</ext-link> (USNM). Lyrup Forest Reserve, <named-content xmlns:xlink="http://www.w3.org/1999/xlink" content-type="dwc:verbatimCoordinates" xlink:type="simple">34.274°S, 140.64°E</named-content>, 1♀, 8.XII.2011, P.D.N. Hebert, UV trap by lake, specimen # <ext-link xmlns:xlink="http://www.w3.org/1999/xlink" ext-link-type="uri" xlink:href="http://www.boldsystems.org/index.php/Public_SearchTerms?query=BIOUG02246-B09" xlink:type="simple">BIOUG02246-B09</ext-link> (ANIC). Pike Creek Woolshed, <named-content xmlns:xlink="http://www.w3.org/1999/xlink" content-type="dwc:verbatimCoordinates" xlink:type="simple">34.278°S, 140.711°E</named-content>, 1♂, 6.XII.2011, P.D.N. Hebert, mercury vapor light, specimen # <ext-link xmlns:xlink="http://www.w3.org/1999/xlink" ext-link-type="uri" xlink:href="http://www.boldsystems.org/index.php/Public_SearchTerms?query=BIOUG02120-H01" xlink:type="simple">BIOUG02120-H01</ext-link> (ANIC).</p></tp:treatment-sec><tp:treatment-sec sec-type="Additional specimens barcoded, but not included in the type series"><title>Additional specimens barcoded, but not included in the type series.</title><p><bold>Australian Capital Territory</bold>: Canberra, Manuka, <named-content xmlns:xlink="http://www.w3.org/1999/xlink" content-type="dwc:verbatimCoordinates" xlink:type="simple">35.278°S, 149.166°E</named-content>, 1 ex. (abdomen missing), 16.XII.2005, P. Hebert, specimen # <ext-link xmlns:xlink="http://www.w3.org/1999/xlink" ext-link-type="uri" xlink:href="http://www.boldsystems.org/index.php/Public_SearchTerms?query=05-ACTC-285" xlink:type="simple">05-ACTC-285</ext-link> (BIOUG). <bold>New South Wales</bold>: 2800 Pinnacle Rd., Lot 58, <named-content xmlns:xlink="http://www.w3.org/1999/xlink" content-type="dwc:verbatimCoordinates" xlink:type="simple">33.297°S, 149.075°E</named-content>, 1♀, 1 ex. (abdomen missing), 24.II.2005, P.D.N. Hebert, specimen # <ext-link xmlns:xlink="http://www.w3.org/1999/xlink" ext-link-type="uri" xlink:href="http://www.boldsystems.org/index.php/Public_SearchTerms?query=05-NSW-00732" xlink:type="simple">05-NSW-00732</ext-link> (ASCU). Ellenborough, Tom’s Creek Retreat, <named-content xmlns:xlink="http://www.w3.org/1999/xlink" content-type="dwc:verbatimCoordinates" xlink:type="simple">31.459°S, 152.476°E</named-content>, 1 ex (abdomen missing), 17.XII.2005, P.D.N. Hebert, specimen # <ext-link xmlns:xlink="http://www.w3.org/1999/xlink" ext-link-type="uri" xlink:href="http://www.boldsystems.org/index.php/Public_SearchTerms?query=06-NSWE-00800" xlink:type="simple">06-NSWE-00800</ext-link> (BIOUG). Kosciuszko National Park, Charlottes Pass, <named-content xmlns:xlink="http://www.w3.org/1999/xlink" content-type="dwc:verbatimCoordinates" xlink:type="simple">36.26°S, 148.2°E</named-content>, alt. 1844 m., 1♂, 1♀, 08–09.III.2009, E.D. Edwards, specimens # <ext-link xmlns:xlink="http://www.w3.org/1999/xlink" ext-link-type="uri" xlink:href="http://www.boldsystems.org/index.php/Public_SearchTerms?query=am10299" xlink:type="simple">am10299</ext-link>, <ext-link xmlns:xlink="http://www.w3.org/1999/xlink" ext-link-type="uri" xlink:href="http://www.boldsystems.org/index.php/Public_SearchTerms?query=am10372" xlink:type="simple">am10372</ext-link> (ANIC). <bold>Queensland</bold>: Townsville, Hermit Park, <named-content xmlns:xlink="http://www.w3.org/1999/xlink" content-type="dwc:verbatimCoordinates" xlink:type="simple">19.283°S, 146.801°E</named-content>, 1 ex., 01.X.2010, G. Cocks, specimen # <ext-link xmlns:xlink="http://www.w3.org/1999/xlink" ext-link-type="uri" xlink:href="http://www.boldsystems.org/index.php/Public_SearchTerms?query=gvc15526-1L" xlink:type="simple">gvc15526-1L</ext-link> (AMS).</p></tp:treatment-sec><tp:treatment-sec sec-type="Diagnosis"><title>Diagnosis.</title><p>In external appearance <!--PageBreak--><!--PageBreak--><italic><tp:taxon-name>Plutella australiana</tp:taxon-name></italic> is indistinguishable from <italic><tp:taxon-name>Plutella xylostella</tp:taxon-name></italic>. Both species exhibit significant, overlapping variation in forewing pattern (<xref ref-type="fig" rid="F3">Figs 3–16</xref>). Most specimens of both species have the pale, scalloped band along the hind/dorsal margin typically used to recognize <italic><tp:taxon-name>Plutella xylostella</tp:taxon-name></italic>. That band varies from strongly marked to nearly indistinct (the latter particularly so in females) in both species. Here we illustrate only a selection of the variants, but intermediates in amount of dark specking and spotting, fading of scalloped dorsal band, and intensity of brown colouration, exist among specimens of both examined. No reliable external difference was observed that permits the separation of the two species. Genitalia must be examined and they afford several good characters.</p><fig id="F3" position="float" orientation="portrait"><label>Figures 3–16.</label><caption><p>Dorsal aspect of forewings of <italic><tp:taxon-name>Plutella australiana</tp:taxon-name></italic> and <italic><tp:taxon-name>Plutella xylostella</tp:taxon-name></italic>. SpecimenID (sample ID) in parentheses. Scale bar = 2 mm. <bold>3</bold> <italic><tp:taxon-name>Plutella australiana</tp:taxon-name></italic>, male holotype, Australia: Canberra (<ext-link xmlns:xlink="http://www.w3.org/1999/xlink" ext-link-type="uri" xlink:href="http://www.boldsystems.org/index.php/Public_SearchTerms?query=BIOUG00844-C06" xlink:type="simple">BIOUG00844-C06</ext-link>) <bold>4</bold> <italic><tp:taxon-name>Plutella australiana</tp:taxon-name></italic>, female paratype, Australia: New South Wales, Bimbi State Forest (<ext-link xmlns:xlink="http://www.w3.org/1999/xlink" ext-link-type="uri" xlink:href="http://www.boldsystems.org/index.php/Public_SearchTerms?query=AM 2272" xlink:type="simple">AM 2272</ext-link>) <bold>5</bold> <italic><tp:taxon-name>Plutella australiana</tp:taxon-name></italic>, male paratype, Australia: Canberra (<ext-link xmlns:xlink="http://www.w3.org/1999/xlink" ext-link-type="uri" xlink:href="http://www.boldsystems.org/index.php/Public_SearchTerms?query=BIOUG00788-F11" xlink:type="simple">BIOUG00788-F11</ext-link>) <bold>6</bold> <italic><tp:taxon-name>Plutella australiana</tp:taxon-name></italic>, female, Australia: Canberra (<ext-link xmlns:xlink="http://www.w3.org/1999/xlink" ext-link-type="uri" xlink:href="http://www.boldsystems.org/index.php/Public_SearchTerms?query=BIOUG02123-E08" xlink:type="simple">BIOUG02123-E08</ext-link>) <bold>7</bold> <italic><tp:taxon-name>Plutella australiana</tp:taxon-name></italic>, female, Australia: Canberra (<ext-link xmlns:xlink="http://www.w3.org/1999/xlink" ext-link-type="uri" xlink:href="http://www.boldsystems.org/index.php/Public_SearchTerms?query=BIOUG02112-F11" xlink:type="simple">BIOUG02112-F11</ext-link>) <bold>8</bold> <italic><tp:taxon-name>Plutella australiana</tp:taxon-name></italic>, female, Australia: Canberra (<ext-link xmlns:xlink="http://www.w3.org/1999/xlink" ext-link-type="uri" xlink:href="http://www.boldsystems.org/index.php/Public_SearchTerms?query=BIOUG02108-C09" xlink:type="simple">BIOUG02108-C09</ext-link>) <bold>9</bold> <italic><tp:taxon-name>Plutella australiana</tp:taxon-name></italic>, male, Australia: Canberra (<ext-link xmlns:xlink="http://www.w3.org/1999/xlink" ext-link-type="uri" xlink:href="http://www.boldsystems.org/index.php/Public_SearchTerms?query=CCDB-15830-E08" xlink:type="simple">CCDB-15830-E08</ext-link>) <bold>10</bold> <italic><tp:taxon-name>Plutella xylostella</tp:taxon-name></italic>, male, Australia: Canberra (<ext-link xmlns:xlink="http://www.w3.org/1999/xlink" ext-link-type="uri" xlink:href="http://www.boldsystems.org/index.php/Public_SearchTerms?query=CCDB-12828-E05" xlink:type="simple">CCDB-12828-E05</ext-link>) <bold>11</bold> <italic><tp:taxon-name>Plutella xylostella</tp:taxon-name></italic>, male, Australia: Canberra (<ext-link xmlns:xlink="http://www.w3.org/1999/xlink" ext-link-type="uri" xlink:href="http://www.boldsystems.org/index.php/Public_SearchTerms?query=BIOUG02113-F05" xlink:type="simple">BIOUG02113-F05</ext-link>) <bold>12</bold> <italic><tp:taxon-name>Plutella xylostella</tp:taxon-name></italic>, female, Australia: Canberra (<ext-link xmlns:xlink="http://www.w3.org/1999/xlink" ext-link-type="uri" xlink:href="http://www.boldsystems.org/index.php/Public_SearchTerms?query=BIOUG01172-A09" xlink:type="simple">BIOUG01172-A09</ext-link>) <bold>13</bold> <italic><tp:taxon-name>Plutella xylostella</tp:taxon-name></italic>, female, Australia: Canberra (<ext-link xmlns:xlink="http://www.w3.org/1999/xlink" ext-link-type="uri" xlink:href="http://www.boldsystems.org/index.php/Public_SearchTerms?query=CCDB-12828-G07" xlink:type="simple">CCDB-12828-G07</ext-link>) <bold>14</bold> <italic><tp:taxon-name>Plutella xylostella</tp:taxon-name></italic>, female, Australia: Canberra (<ext-link xmlns:xlink="http://www.w3.org/1999/xlink" ext-link-type="uri" xlink:href="http://www.boldsystems.org/index.php/Public_SearchTerms?query=CCDB-12828-H01" xlink:type="simple">CCDB-12828-H01</ext-link>) <bold>15</bold> <italic><tp:taxon-name>Plutella xylostella</tp:taxon-name></italic>, female, Canada: Québec (<ext-link xmlns:xlink="http://www.w3.org/1999/xlink" ext-link-type="uri" xlink:href="http://www.boldsystems.org/index.php/Public_SearchTerms?query=CNCLEP00098486" xlink:type="simple">CNCLEP00098486</ext-link>) <bold>16</bold> <italic><tp:taxon-name>Plutella xylostella</tp:taxon-name></italic>, female holotype of <italic><tp:taxon-name>Plutella karsholtella</tp:taxon-name></italic>, Canary Islands: Tenerife (<ext-link xmlns:xlink="http://www.w3.org/1999/xlink" ext-link-type="uri" xlink:href="http://www.boldsystems.org/index.php/Public_SearchTerms?query=ZMUC00401145" xlink:type="simple">ZMUC00401145</ext-link>).</p></caption><graphic xmlns:xlink="http://www.w3.org/1999/xlink" xlink:href="ZooKeys-327-043-g003.jpg" position="float" orientation="portrait" xlink:type="simple"/></fig><p>In <italic><tp:taxon-name>Plutella australiana</tp:taxon-name></italic>, the male genitalia appear overall more slender than in <italic><tp:taxon-name>Plutella xylostella</tp:taxon-name></italic>, particularly if viewed ventrally (<xref ref-type="fig" rid="F5">Figs 27–28</xref>). The most easily observed difference involves the shape of the vinculum-saccus (<xref ref-type="fig" rid="F4">Figs 19–22</xref>): in <italic><tp:taxon-name>Plutella australiana</tp:taxon-name></italic> it is slender with a slight medial constriction, a more protruded and inflated anterior apex, and is about 1.5× as long as wide; in <italic><tp:taxon-name>Plutella xylostella</tp:taxon-name></italic> it has a broader, more chunky aspect and in profile, is deeply concave, and is about as long as wide. The teguminal processes (<xref ref-type="fig" rid="F4">Figs 17–18</xref>) are more slender and slightly separated medially in <italic><tp:taxon-name>Plutella australiana</tp:taxon-name></italic>, whereas they are broader and medially contiguous in <italic><tp:taxon-name>Plutella xylostella</tp:taxon-name></italic>. The valva (<xref ref-type="fig" rid="F5">Figs 23–24</xref>) is evenly rounded with a slight sinuation in the ventral margin, and a zone of spiniform setae that is restricted to the medial area in <italic><tp:taxon-name>Plutella australiana</tp:taxon-name></italic>; whereas its ventro-distal margin is more or less distinctly angled and the zone of spiniform setae extends all the way to the angled apex in <italic><tp:taxon-name>Plutella xylostella</tp:taxon-name></italic>.</p><fig id="F4" position="float" orientation="portrait"><label>Figures 17–22.</label><caption><p>Male genitalia of <italic><tp:taxon-name>Plutella australiana</tp:taxon-name></italic> and <italic><tp:taxon-name>Plutella xylostella</tp:taxon-name></italic>. <bold>17–18</bold> tegumen-gnathos, ventral aspect <bold>17</bold> <italic><tp:taxon-name>Plutella australiana</tp:taxon-name></italic> (slide JFL1730, specimen <ext-link xmlns:xlink="http://www.w3.org/1999/xlink" ext-link-type="uri" xlink:href="http://www.boldsystems.org/index.php/Public_SearchTerms?query=BIOUG00788-F11" xlink:type="simple">BIOUG00788-F11</ext-link>) <bold>18</bold> <italic><tp:taxon-name>Plutella xylostella</tp:taxon-name></italic> (slide JFL1729, specimen <ext-link xmlns:xlink="http://www.w3.org/1999/xlink" ext-link-type="uri" xlink:href="http://www.boldsystems.org/index.php/Public_SearchTerms?query=BIOUG02113-A06" xlink:type="simple">BIOUG02113-A06</ext-link>). 19–20, tegumen-uncus-gnathos-vinculum complex, lateral aspect, valvae and phallus removed <bold>19</bold> <italic><tp:taxon-name>Plutella australiana</tp:taxon-name></italic> (slide JFL1732, specimen <ext-link xmlns:xlink="http://www.w3.org/1999/xlink" ext-link-type="uri" xlink:href="http://www.boldsystems.org/index.php/Public_SearchTerms?query=BIOUG02248-G03" xlink:type="simple">BIOUG02248-G03</ext-link>) <bold>20</bold> <italic><tp:taxon-name>Plutella xylostella</tp:taxon-name></italic> (slide JFL1733, specimen <ext-link xmlns:xlink="http://www.w3.org/1999/xlink" ext-link-type="uri" xlink:href="http://www.boldsystems.org/index.php/Public_SearchTerms?query=BIOUG02248-G02" xlink:type="simple">BIOUG02248-G02</ext-link>). <bold>21–22</bold> vinculum–saccus, ventral aspect <bold>21</bold> <italic><tp:taxon-name>Plutella australiana</tp:taxon-name></italic> (slide JFL1730) <bold>22</bold> <italic><tp:taxon-name>Plutella xylostella</tp:taxon-name></italic> (slide JFL1729). Scale bar = 100µ; all to same scale. at = anal tube; gn = gnathos; sac = saccus; teg = tegumen; tp = teguminal process; vin = vinculum.</p></caption><graphic xmlns:xlink="http://www.w3.org/1999/xlink" xlink:href="ZooKeys-327-043-g004.jpg" position="float" orientation="portrait" xlink:type="simple"/></fig><fig id="F5" position="float" orientation="portrait"><label>Figures 23–28.</label><caption><p>Male genitalia of <italic><tp:taxon-name>Plutella australiana</tp:taxon-name></italic> and <italic><tp:taxon-name>Plutella xylostella</tp:taxon-name></italic>. 23–24, valva, inner aspect <bold>23</bold> <italic><tp:taxon-name>Plutella australiana</tp:taxon-name></italic> (slide JFL1689, specimen <ext-link xmlns:xlink="http://www.w3.org/1999/xlink" ext-link-type="uri" xlink:href="http://www.boldsystems.org/index.php/Public_SearchTerms?query=08-NSWHH-1277" xlink:type="simple">08-NSWHH-1277</ext-link>) <bold>24</bold> <italic><tp:taxon-name>Plutella xylostella</tp:taxon-name></italic> (slide JFL1733, specimen <ext-link xmlns:xlink="http://www.w3.org/1999/xlink" ext-link-type="uri" xlink:href="http://www.boldsystems.org/index.php/Public_SearchTerms?query=BIOUG02248-G02" xlink:type="simple">BIOUG02248-G02</ext-link>). 25–26, phallus, dorsal aspect <bold>25</bold> <italic><tp:taxon-name>Plutella australiana</tp:taxon-name></italic> (slide JFL1690, specimen <ext-link xmlns:xlink="http://www.w3.org/1999/xlink" ext-link-type="uri" xlink:href="http://www.boldsystems.org/index.php/Public_SearchTerms?query=08-NSWHH-1340" xlink:type="simple">08-NSWHH-1340</ext-link>) <bold>26</bold> <italic><tp:taxon-name>Plutella xylostella</tp:taxon-name></italic> (slide JFL1688, specimen <ext-link xmlns:xlink="http://www.w3.org/1999/xlink" ext-link-type="uri" xlink:href="http://www.boldsystems.org/index.php/Public_SearchTerms?query=06-TASB-01769" xlink:type="simple">06-TASB-01769</ext-link>). 27–28, genitalia with phallus removed, ventral aspect <bold>27</bold> <italic><tp:taxon-name>Plutella australiana</tp:taxon-name></italic> (slide JFL1735, specimen <ext-link xmlns:xlink="http://www.w3.org/1999/xlink" ext-link-type="uri" xlink:href="http://www.boldsystems.org/index.php/Public_SearchTerms?query=BIOUG00987-E12" xlink:type="simple">BIOUG00987-E12</ext-link>) <bold>28</bold> <italic><tp:taxon-name>Plutella xylostella</tp:taxon-name></italic> (slide JFL1734, specimen <ext-link xmlns:xlink="http://www.w3.org/1999/xlink" ext-link-type="uri" xlink:href="http://www.boldsystems.org/index.php/Public_SearchTerms?query=09-NSWHH-1674" xlink:type="simple">09-NSWHH-1674</ext-link>). Scale bar = 100µ; all to same scale. at = anal tube; scl = sacculus; tp = teguminal process; zss = zone of spiniform setae.</p></caption><graphic xmlns:xlink="http://www.w3.org/1999/xlink" xlink:href="ZooKeys-327-043-g005.jpg" position="float" orientation="portrait" xlink:type="simple"/></fig><p>Female genitalia: In <italic><tp:taxon-name>Plutella australiana</tp:taxon-name></italic>, abdominal sternum 7 (S7) has a heart-shaped melanized area surrounding the antrum and it has a flat surface; the apex of the tubular projection of the antrum is barely extended beyond the posterior margin of S7 (0.15× length of S7) when viewed ventrally (<xref ref-type="fig" rid="F6">Fig. 29</xref>), and has a constricted, curved apical half when viewed laterally (<xref ref-type="fig" rid="F6">Fig. 31</xref>). In <italic><tp:taxon-name>Plutella xylostella</tp:taxon-name></italic>, the area of S7 surrounding the antrum is bordered by markedly raised pair of folds of the S7 wall which form two conical projections bracing the tubular projection of the antrum; the apex of the tubular projection of antrum is extended further out beyond posterior margin of S7 (0.5× length of S7) when viewed ventrally (<xref ref-type="fig" rid="F6">Fig. 30</xref>), and is evenly broad and straight when viewed laterally (<xref ref-type="fig" rid="F6">Fig. 32</xref>). The corpus bursae is proportionally smaller and about equal in length to S7 in <italic><tp:taxon-name>Plutella australiana</tp:taxon-name></italic>, whereas in <italic><tp:taxon-name>Plutella xylostella</tp:taxon-name></italic> it is proportionally larger and about 1.5× the length of S7.</p><fig id="F6" position="float" orientation="portrait"><label>Figures 29–32.</label><caption><p>Female genitalia. <bold>29</bold> <italic><tp:taxon-name>Plutella australiana</tp:taxon-name></italic>, ventral aspect (slide JFL1684, specimen <ext-link xmlns:xlink="http://www.w3.org/1999/xlink" ext-link-type="uri" xlink:href="http://www.boldsystems.org/index.php/Public_SearchTerms?query=07-NSWBB-0046" xlink:type="simple">07-NSWBB-0046</ext-link>) <bold>30</bold> <italic><tp:taxon-name>Plutella xylostella</tp:taxon-name></italic>, ditto (slide JFL1685, specimen <ext-link xmlns:xlink="http://www.w3.org/1999/xlink" ext-link-type="uri" xlink:href="http://www.boldsystems.org/index.php/Public_SearchTerms?query=07-NSWBB-0144" xlink:type="simple">07-NSWBB-0144</ext-link>) <bold>31</bold> <italic><tp:taxon-name>Plutella australiana</tp:taxon-name></italic>, lateral aspect of antrum projection (slide JFL1736, specimen <ext-link xmlns:xlink="http://www.w3.org/1999/xlink" ext-link-type="uri" xlink:href="http://www.boldsystems.org/index.php/Public_SearchTerms?query=BIOUG00788-G06" xlink:type="simple">BIOUG00788-G06</ext-link>) <bold>32</bold> <italic><tp:taxon-name>Plutella xylostella</tp:taxon-name></italic>, ditto (slide MIC6811, specimen <ext-link xmlns:xlink="http://www.w3.org/1999/xlink" ext-link-type="uri" xlink:href="http://www.boldsystems.org/index.php/Public_SearchTerms?query=BIOUG02113-D10" xlink:type="simple">BIOUG02113-D10</ext-link>). Scale: Figs <bold>29–30</bold> = 200µ; Figs <bold>31–32</bold> = 100µ.</p></caption><graphic xmlns:xlink="http://www.w3.org/1999/xlink" xlink:href="ZooKeys-327-043-g006.jpg" position="float" orientation="portrait" xlink:type="simple"/></fig></tp:treatment-sec><tp:treatment-sec sec-type="Description"><title>Description.</title><p><bold>Male</bold> (<xref ref-type="fig" rid="F3">Figs 3, 5, 9</xref>). Head off-white, vertex pale greyish brown, area behind eye and beneath ocellus greyish brown. Labial palpus porrect, segment 2 with forward-directed triangular, pale greyish brown tuft, leading edge white; segment 3 upturned, as long as 2, greyish white to greyish brown. Antenna about two-thirds length of forewing; scape with dense off-white to pale greyish brown pecten; flagellum dorsally off-white with a few scattered brown rings in distal half. Mesoscutum off-white. Tegulae greyish brown to brown. Forewing upper surface with costal region brownish grey with sparse, darker speckles; medial and fold region brown to buff-brown; dorsal region off-white to pale buff, sinuous margin with two or three scallops and lined with thin dark brown line, forming a dorsal band of two or three diamonds when wings are folded, in several specimens with dorsal margin lined with a few scattered dark brown dots; apical area paler and mottled with a mix of pale grey, brown, and black suffusion; apical fringe with alternating white and dark brown thin bands.</p><p><bold>Female</bold> (<xref ref-type="fig" rid="F3">Figs 4, 6, 7, 8</xref>). As male except colouration more variable, with several individuals paler overall and with subdued contrast from brownish buff to pale whitish <!--PageBreak--><!--PageBreak-->grey, tegula off-white, scalloped dorsal region of forewing indistinct, costal and disc area with dark speckles.</p><p>Forewing length: males, 5.4mm–6.9mm (mean 6.1mm, n=30); females, 5.6mm–6.9mm (mean 6.1mm, n=22).</p><p><bold>Male genitalia</bold> (<xref ref-type="fig" rid="F4">Figs 17, 19, 21</xref>, <xref ref-type="fig" rid="F5">23, 25, 27</xref>) (6 preparations examined). Abdominal tergite 8 (T8) subquadrate, anteriorly with round emargination and protruded antero-lateral corners. Pleural lobes large, about as long as T7+T8, their inner margin edged with thin, ribbon-like sclerotization. Coremata present, 3.5× length of T8. Tegumen a narrow, transverse arch with very narrow dorsal rim, anterior margin laterally notched, pedunculi fused with dorsal arms of vinculum. Uncus absent. Teguminal processes developed as pair of heavily sclerotized, setose lobes projected to one-third of valva length; in profile with dorsal edge broadly rounded and ventral edge straight; in ventral view outline conical with slight outward curvature. Anal tube with lightly sclerotized distal portion about length of teguminal processes. Gnathos a narrow band extended and bent downward at right angle between teguminal processes with apex pointed anteriorly. Vinculum arms dorsally extended and fused with tegumen, ventrally extended into slender, triangular, transversely arched and ventrally concave saccus; in ventral view saccus about 1.5× as long as wide, middle portion slightly constricted, in profile about 5× as long as high. Valva subelliptical in outline, costa and apex evenly rounded, ventral margin slightly concave, length/width about 2.3; spiniform setae of ventral margin arranged in stretched cluster restricted to medial area; sacculus situated in antero-ventral area, with tight cluster of spiniform setae, which medially abut each other below socii when valvae are closed; outer wall of valva with transparent suboval “window” bearing two tufts of long, fine scales, one in antero-ventral third, the other in dorso-distal third. Phallus thin, sharply pointed, needle-like, with bulbous base braced by pair of posteriorly directed, hook-like processes; bulbus ejaculatorius crescentic in outline, about the size of bulbous base.</p><p><bold>Female genitalia</bold> (<xref ref-type="fig" rid="F6">Figs 29, 31</xref>) (7 preparations examined). Sternite 7 (S7) with medio-posterior, heart-shaped, sclerotized area that is distinctly delineated from less melanized antero-lateral areas, posterior emargination forming channel surrounding tubular medial projection of antrum bearing apical ostium bursae, sides of channel flat, only medial anteriormost portion of channel slightly raised around base of antrum; tubular projection 0.4× length of S7, in ventral aspect with apex only slightly extended beyond posterior margin of S7 (0.15× length of S7), in lateral view with distal portion constricted and upcurved. Ductus bursae thin, delicate, anterior two-thirds membranous, posterior third (section inside antrum) sclerotized. Corpus bursae slightly shorter (0.9) than S7, thinly membranous, delicate, without signa. Posterior apophyses subequal in length to anterior ones. Anterior apophyses with a thin ventral branch extended transversally across S8 to lamella postvaginalis in middle; lamella postvaginalis composed of paired crescentic pads covered with sensilla trichodea and distally setose. Tergite 8 with transversely sclerotized distal third on which base of posterior apophyses are inserted, posterior margin lined with setae. Sternite 8+ovipositor subequal in length to S7.</p><!--PageBreak--><!--PageBreak--><p><bold>Note about male genitalia.</bold> The gnathos of <italic><tp:taxon-name>Plutella xylostella</tp:taxon-name></italic> has not been described in recent publications (<xref ref-type="bibr" rid="B28">Robinson and Sattler 2001</xref>, <xref ref-type="bibr" rid="B1">Baraniak 2003</xref>). It is present in both <italic><tp:taxon-name>Plutella xylostella</tp:taxon-name></italic> and <italic><tp:taxon-name>Plutella australiana</tp:taxon-name></italic> but difficult to see, especially in standard preparations in which the genitalia is mounted whole and flattened, because it is a narrow band wedged between the two teguminal processes, and it projects inwards (see <xref ref-type="fig" rid="F4">Figs 17–20</xref>). <xref ref-type="bibr" rid="B5">Clarke (1971: 173)</xref> stated vaguely “gnathos rather involved, with sclerotized plates on each side”, which actually described the teguminal processes more than the gnathos. He went so far as to say that the species was so well known that the description of its genitalia appeared superfluous! The male coremata are tightly associated with the anterior edge of the tegumen-vinculum arch and difficult to keep attached to the pleural lobes during the dissection process.</p><p>The term ‘teguminal processes’ has been used by <xref ref-type="bibr" rid="B19">Kyrki (1984)</xref> to designate the paired, setose structures that extend from the posterior margin of the tegumen. These have been termed ‘socii’ by some authors (e.g. <xref ref-type="bibr" rid="B6">Common 1990</xref>). <xref ref-type="bibr" rid="B8">Dugdale et al. (1998)</xref> stated that these processes were gnathal rather than teguminal, but did not provide supporting evidence. <xref ref-type="bibr" rid="B18">Kuznetsov and Stekolnikov (1976)</xref> called them socii in <italic><tp:taxon-name>Plutella xylostella</tp:taxon-name></italic> but, contrastingly, termed ‘gnathos’ topographically and functionally similar paired structures in <italic><tp:taxon-name>Eidophasia messingiella</tp:taxon-name></italic> (Fischer von Röslerstamm), a genus often related to <italic><tp:taxon-name>Plutella</tp:taxon-name></italic>. Our own examination revealed only a faint suggestion of suture between those lobes and the transversely narrow tegumen, as well as between the tegumen and the lateral arms of the gnathos. However, all these structures appear to be fused together. What seems clear to us is that the morphology of this region of the male genitalia has not been documented in sufficient detail to interpret these structures unequivocally. Therefore we prefer to use the more morphologically neutral term ‘teguminal processes’.</p></tp:treatment-sec><tp:treatment-sec sec-type="Derivation of specific epithet"><title>Derivation of specific epithet.</title><p>This species name reflects the current restriction of this taxon to Australia. It is a noun in apposition.</p></tp:treatment-sec><tp:treatment-sec sec-type="Distribution"><title>Distribution.</title><p><italic><tp:taxon-name>Plutella australiana</tp:taxon-name></italic> is so far known only from eastern Australia, in contrast to <italic><tp:taxon-name>Plutella xylostella</tp:taxon-name></italic> which is cosmopolitan in distribution. <italic><tp:taxon-name>Plutella australiana</tp:taxon-name></italic> and <italic><tp:taxon-name>Plutella xylostella</tp:taxon-name></italic> appear to have largely overlapping distributions within Australia as both species were collected in the ACT, NSW, QLD, and SA (<xref ref-type="fig" rid="F2">Figure 2</xref>). They were collected together and on the same dates around Canberra on several occasions (Mar 2011, Apr 2011, Oct 2010 and 2011, Nov 2011), indicating that their adult flight periods and habitat requirements overlap. <italic><tp:taxon-name>Plutella australiana</tp:taxon-name></italic> may occur in other parts of Australia with the lack of records reflecting gaps in collecting. Although current records suggest that <italic><tp:taxon-name>Plutella australiana</tp:taxon-name></italic> is absent from Tasmania, further sampling is also required to confirm this fact. The two species appear to be roughly similar in abundance based on current records with 62 <italic><tp:taxon-name>Plutella xylostella</tp:taxon-name></italic> and 57 <italic><tp:taxon-name>Plutella australiana</tp:taxon-name></italic> among the haphazardly collected Australian specimens that have been sequenced.</p></tp:treatment-sec><tp:treatment-sec sec-type="Type locality"><title>Type locality.</title><p>Australia, Australian Capital Territory, Cook, <named-content xmlns:xlink="http://www.w3.org/1999/xlink" content-type="dwc:verbatimCoordinates" xlink:type="simple">35.2612°S, 149.0591°E</named-content>.</p></tp:treatment-sec><tp:treatment-sec sec-type="Host plant"><title>Host plant.</title><p><italic><tp:taxon-name>Plutella xylostella</tp:taxon-name></italic> is thought to feed on a wide variety of cruciferous plants in Australia, including native and introduced species. However, Australian records are in question because of the past oversight of <italic><tp:taxon-name>Plutella australiana</tp:taxon-name></italic>. As a result, the host plants of both species are uncertain.</p><!--PageBreak--><!--PageBreak--></tp:treatment-sec><tp:treatment-sec><!--Section generated to contain objects referenced in tp:taxon-treatment.--><fig id="F2" position="float" orientation="portrait"><label>Figure 2.</label><caption><p>Sites in Australia where specimens of <italic><tp:taxon-name>Plutella xylostella</tp:taxon-name></italic> (red) and <italic><tp:taxon-name>Plutella australiana</tp:taxon-name></italic> (blue) have been collected. The pie diagrams show the proportion of the two species at each site. These records only include specimens identified through DNA barcode analysis.</p></caption><graphic xmlns:xlink="http://www.w3.org/1999/xlink" xlink:href="ZooKeys-327-043-g002.jpg" position="float" orientation="portrait" xlink:type="simple"/></fig></tp:treatment-sec><ref-list><ref id="B28"><mixed-citation xmlns:xlink="http://www.w3.org/1999/xlink" xlink:type="simple"><person-group><name name-style="western"><surname>Robinson</surname><given-names>GS</given-names></name><name name-style="western"><surname>Sattler</surname><given-names>K</given-names></name></person-group> (<year>2001</year>) <article-title><italic>Plutella</italic> in the Hawaiian Islands: relatives and host-races of the diamondback moth (Lepidoptera: Plutellidae).</article-title><source>Bishop Museum Occasional Papers</source><volume>67</volume>: <fpage>1</fpage>–<lpage>27</lpage>.</mixed-citation></ref><ref id="B1"><mixed-citation xmlns:xlink="http://www.w3.org/1999/xlink" xlink:type="simple"><person-group><name name-style="western"><surname>Baraniak</surname><given-names>E</given-names></name></person-group> (<year>2003</year>) <article-title>Taxonomic revision of the genus <italic>Plutella</italic> Schrank, 1802 (Lepidoptera: Plutellidae) from the Palaearctic region with notes on its phylogeny.</article-title><source>Polskie Pismo Entomologiczne</source><volume>76</volume> Supplement: <fpage>1</fpage>–<lpage>122</lpage>.</mixed-citation></ref><ref id="B5"><mixed-citation xmlns:xlink="http://www.w3.org/1999/xlink" xlink:type="simple"><person-group><name name-style="western"><surname>Clarke</surname><given-names>JFG</given-names></name></person-group> (<year>1971</year>) <article-title>The Lepidoptera of Rapa Island.</article-title><source>Smithsonian Contribution to Zoology</source><volume>56</volume>: <fpage>1</fpage>-<lpage>282</lpage>. doi: <ext-link ext-link-type="uri" xlink:href="http://dx.doi.org/10.5479/si.00810282.56" xlink:type="simple">10.5479/si.00810282.56</ext-link></mixed-citation></ref><ref id="B19"><mixed-citation xmlns:xlink="http://www.w3.org/1999/xlink" xlink:type="simple"><person-group><name name-style="western"><surname>Kyrki</surname><given-names>J</given-names></name></person-group> (<year>1984</year>) <article-title>The Yponomeutoidea: a reassessment of the superfamily and its suprageneric groups (Lepidoptera).</article-title><source>Entomological Scandinavica</source><volume>15</volume>: <fpage>71</fpage>-<lpage>84</lpage>. doi: <ext-link ext-link-type="uri" xlink:href="http://dx.doi.org/10.1163/187631284X00064" xlink:type="simple">10.1163/187631284X00064</ext-link></mixed-citation></ref><ref id="B6"><mixed-citation xmlns:xlink="http://www.w3.org/1999/xlink" xlink:type="simple"><person-group><name name-style="western"><surname>Common</surname><given-names>IFB</given-names></name></person-group> (<year>1990</year>) <source>Moths of Australia</source>. <publisher-name>Melbourne University Press</publisher-name>, <lpage>535</lpage> pp.</mixed-citation></ref><ref id="B8"><mixed-citation xmlns:xlink="http://www.w3.org/1999/xlink" xlink:type="simple"><person-group><name name-style="western"><surname>Dugdale</surname><given-names>JS</given-names></name><name name-style="western"><surname>Kristensen</surname><given-names>NP</given-names></name><name name-style="western"><surname>Robinson</surname><given-names>GS</given-names></name><name name-style="western"><surname>Scoble</surname><given-names>MJ</given-names></name></person-group> (<year>1998</year>) <article-title>The Yponomeutoidea.</article-title> In: <person-group><name name-style="western"><surname>Kristensen</surname><given-names>NP</given-names></name></person-group> (<role>Ed</role>) <issue-title>Lepidoptera, Moths and Butterflies, Volume 1: Evolution, systematics, and biogeography.</issue-title><source>Handbook of Zoology.</source><publisher-name>Walter de Gruyter</publisher-name>, <publisher-loc>Berlin, New York</publisher-loc>, <fpage>119</fpage>–<lpage>130</lpage>.</mixed-citation></ref><ref id="B18"><mixed-citation xmlns:xlink="http://www.w3.org/1999/xlink" xlink:type="simple"><person-group><name name-style="western"><surname>Kuznetsov</surname><given-names>VI</given-names></name><name name-style="western"><surname>Stekolnikov</surname><given-names>AA</given-names></name></person-group> (<year>1976</year>) <article-title>Phylogenetic relationships between the superfamilies Psychoidea, Tineoidea and Yponomeutoidea (Lepidoptera) in the light of the functional morphology of the male genitalia. Part 1. Functional morphology of the male genitalia.</article-title><source>Entomological Review</source><volume>55</volume>: <fpage>19</fpage>-<lpage>29</lpage>.</mixed-citation></ref></ref-list></tp:taxon-treatment>
