# Supplementary material for: Plutella australiana (Lepidoptera, Plutellidae), an overlooked diamondback moth revealed by DNA barcodes
Source: Zookeys. 2013 Aug 29;(327):43–63. doi: 10.3897/zookeys.327.5831 (PMC3807746; doi:10.3897/zookeys.327.5831)
Supplement: XML Treatment for Plutella xylostella [file zookeys.327.5831-treatment2.xml]

<!DOCTYPE tp:taxon-treatment
  PUBLIC "-//TaxonX//DTD Taxonomic Treatment Publishing DTD v0 20100105//EN" "tax-treatment-NSO.dtd">
<tp:taxon-treatment xmlns:tp="http://www.plazi.org/taxpub"><tp:treatment-meta><mixed-citation publication-type="journal"><person-group><name><surname>Landry</surname><given-names>Jean-François</given-names></name><name><surname>Hebert</surname><given-names>Paul DN</given-names></name></person-group><article-title><italic>Plutella australiana</italic> (Lepidoptera, Plutellidae), an overlooked diamondback moth revealed by DNA barcodes</article-title><source>Zookeys</source><day>29</day><month>8</month><year>2013</year><volume>2013</volume><issue>327</issue><fpage>43</fpage><lpage>63</lpage><pub-id pub-id-type="doi">10.3897/zookeys.327.5831</pub-id></mixed-citation></tp:treatment-meta><tp:nomenclature><tp:taxon-name>
                            <tp:taxon-name-part taxon-name-part-type="genus">Plutella</tp:taxon-name-part>
                            <tp:taxon-name-part taxon-name-part-type="species">xylostella</tp:taxon-name-part>
                            <object-id xmlns:xlink="http://www.w3.org/1999/xlink" xlink:type="simple">http://species-id.net/wiki/Plutella_xylostella</object-id>
                            <object-id xmlns:xlink="http://www.w3.org/1999/xlink" xlink:type="simple">Barcode Index Number: BOLD:AAA1513</object-id>
                        </tp:taxon-name><tp:taxon-authority>(Linnaeus, 1758)</tp:taxon-authority><xref ref-type="fig" rid="F3">Figs 10–16</xref><xref ref-type="fig" rid="F4">, 18, 20, 22</xref><xref ref-type="fig" rid="F5">, 24, 26, 28</xref><xref ref-type="fig" rid="F6">, 30, 32</xref><tp:nomenclature-citation-list><tp:nomenclature-citation><tp:taxon-name>Plutella karsholtella</tp:taxon-name><comment> Baraniak, 2003: 31. New synonymy. Type locality: Canary Islands, Tenerife. Holotype in ZMUC. Barcoded.</comment></tp:nomenclature-citation></tp:nomenclature-citation-list></tp:nomenclature><tp:treatment-sec sec-type="Remarks"><title>Remarks.</title><p><xref ref-type="bibr" rid="B1">Baraniak (2003)</xref> described <italic><tp:taxon-name>Plutella karsholtella</tp:taxon-name></italic> from three female specimens based on minor differences in genitalia from <italic><tp:taxon-name>Plutella xylostella</tp:taxon-name></italic>. The main difference (given in his diagnosis) is that the distal portion of the ductus bursae has a curve at the level of the antrum when viewed laterally. There are two drawings of the female genitalia in <xref ref-type="bibr" rid="B1">Baraniak (2003)</xref>, one showing the ventral aspect, the other in lateral aspect, but it is not indicated what preparations or specimens they are based on, nor whether both were drawn from the same specimen. Considering that the two paratypes are from localities widely distant from the type locality (one is from northwestern Turkey, the other from Greece) and that the difference from <italic><tp:taxon-name>Plutella xylostella</tp:taxon-name></italic> is slight, it would have been important to indicate the stability of this trait. The similarity of the holotype barcode with a common haplotype of <italic><tp:taxon-name>Plutella xylostella</tp:taxon-name></italic> and the single minor difference in female genitalia (male genitalia unknown) suggest that it is synonymous with the latter and we consider it so here. We omit the suite of other previously well-established junior synonyms of <italic><tp:taxon-name>Plutella xylostella</tp:taxon-name></italic>, which can be found in <xref ref-type="bibr" rid="B28">Robinson and Sattler (2001)</xref>.</p><p>The colouration of <italic><tp:taxon-name>Plutella xylostella</tp:taxon-name></italic> has been characterized as variable, with paler individuals in xeric regions (<xref ref-type="bibr" rid="B28">Robinson and Sattler 2001</xref>). Our examination of many specimens from Asia, Australia, Europe, and North America showed that much of the forewing variation appears restricted to females. Males are relatively constant in having the typical forewing pattern with a strongly defined, ochre or cream-coloured, scalloped dorsal fascia contrasting markedly with the brown anterior two-thirds. Females display significant individual variation deviating from this pattern, from a dorsal fascia that is more subdued to one that is indistinct or nearly lacking (<xref ref-type="fig" rid="F3">Figs 12–16</xref>).</p><p>In a taxonomic review of Hawaiian <italic><tp:taxon-name>Plutella</tp:taxon-name></italic>, <xref ref-type="bibr" rid="B28">Robinson and Sattler (2001)</xref> described two morphologically indistinguishable ‘host races’ of <italic><tp:taxon-name>Plutella xylostella</tp:taxon-name></italic>, reared from larvae consuming the fruits (rarely the leaves) of caperbush (<italic><tp:taxon-name>Capparis</tp:taxon-name></italic>, <tp:taxon-name>Capparaceae</tp:taxon-name>). The recognition of two separate races with the same, albeit unusual, host was geographical, each being restricted to an island: ‘host-race 1’ found on Oahu was characterized as having a forewing pattern typical of “faded or at best weakly indicated” <italic><tp:taxon-name>Plutella xylostella</tp:taxon-name></italic>; whereas ‘host-race 2’ found on the big island of Hawaii was described as “unusual very pale (…) white to cream with faded yellow markings”. They did not find significant genitalia differences from typical <italic><tp:taxon-name>Plutella xylostella</tp:taxon-name></italic>, which also occurs in the Hawaiian archipelago where it has been reared from several <tp:taxon-name>Brassicaceae</tp:taxon-name>. The colour differences that they describe for the host races appear to fall within the known variation of <italic><tp:taxon-name>Plutella xylostella</tp:taxon-name></italic> elsewhere and may not be diagnostically significant.</p><!--PageBreak--><p>At least one of these Hawaiian races was included in a previous study of mtDNA variation in <italic><tp:taxon-name>Plutella xylostella</tp:taxon-name></italic> (as undescribed <italic><tp:taxon-name>Plutella</tp:taxon-name></italic> ‘UPA’ by <xref ref-type="bibr" rid="B3">Chang et al. (1997)</xref>). However, the sequenced specimens were without host plant record (not reared) and no vouchers were retained so their identity cannot be verified. Their short sequences (GenBank accession numbers <ext-link xmlns:xlink="http://www.w3.org/1999/xlink" ext-link-type="uri" xlink:href="http://www.ncbi.nlm.nih.gov/nuccore/AF019041" xlink:type="simple">AF019041</ext-link> for <italic><tp:taxon-name>Plutella</tp:taxon-name></italic> ‘UPA’ and <ext-link xmlns:xlink="http://www.w3.org/1999/xlink" ext-link-type="uri" xlink:href="http://www.ncbi.nlm.nih.gov/nuccore/AF019042" xlink:type="simple">AF019042</ext-link> for <italic><tp:taxon-name>Plutella</tp:taxon-name></italic> ‘UPB’) overlap the 3’ half of the barcode region and, when compared to our results, are more than 10% divergent from the <italic>australiana</italic>–<italic>xylostella</italic> cluster, suggesting no conspecificity with either.</p></tp:treatment-sec><tp:treatment-sec><!--Section generated to contain objects referenced in tp:taxon-treatment.--><fig id="F3" position="float" orientation="portrait"><label>Figures 3–16.</label><caption><p>Dorsal aspect of forewings of <italic><tp:taxon-name>Plutella australiana</tp:taxon-name></italic> and <italic><tp:taxon-name>Plutella xylostella</tp:taxon-name></italic>. SpecimenID (sample ID) in parentheses. Scale bar = 2 mm. <bold>3</bold> <italic><tp:taxon-name>Plutella australiana</tp:taxon-name></italic>, male holotype, Australia: Canberra (<ext-link xmlns:xlink="http://www.w3.org/1999/xlink" ext-link-type="uri" xlink:href="http://www.boldsystems.org/index.php/Public_SearchTerms?query=BIOUG00844-C06" xlink:type="simple">BIOUG00844-C06</ext-link>) <bold>4</bold> <italic><tp:taxon-name>Plutella australiana</tp:taxon-name></italic>, female paratype, Australia: New South Wales, Bimbi State Forest (<ext-link xmlns:xlink="http://www.w3.org/1999/xlink" ext-link-type="uri" xlink:href="http://www.boldsystems.org/index.php/Public_SearchTerms?query=AM 2272" xlink:type="simple">AM 2272</ext-link>) <bold>5</bold> <italic><tp:taxon-name>Plutella australiana</tp:taxon-name></italic>, male paratype, Australia: Canberra (<ext-link xmlns:xlink="http://www.w3.org/1999/xlink" ext-link-type="uri" xlink:href="http://www.boldsystems.org/index.php/Public_SearchTerms?query=BIOUG00788-F11" xlink:type="simple">BIOUG00788-F11</ext-link>) <bold>6</bold> <italic><tp:taxon-name>Plutella australiana</tp:taxon-name></italic>, female, Australia: Canberra (<ext-link xmlns:xlink="http://www.w3.org/1999/xlink" ext-link-type="uri" xlink:href="http://www.boldsystems.org/index.php/Public_SearchTerms?query=BIOUG02123-E08" xlink:type="simple">BIOUG02123-E08</ext-link>) <bold>7</bold> <italic><tp:taxon-name>Plutella australiana</tp:taxon-name></italic>, female, Australia: Canberra (<ext-link xmlns:xlink="http://www.w3.org/1999/xlink" ext-link-type="uri" xlink:href="http://www.boldsystems.org/index.php/Public_SearchTerms?query=BIOUG02112-F11" xlink:type="simple">BIOUG02112-F11</ext-link>) <bold>8</bold> <italic><tp:taxon-name>Plutella australiana</tp:taxon-name></italic>, female, Australia: Canberra (<ext-link xmlns:xlink="http://www.w3.org/1999/xlink" ext-link-type="uri" xlink:href="http://www.boldsystems.org/index.php/Public_SearchTerms?query=BIOUG02108-C09" xlink:type="simple">BIOUG02108-C09</ext-link>) <bold>9</bold> <italic><tp:taxon-name>Plutella australiana</tp:taxon-name></italic>, male, Australia: Canberra (<ext-link xmlns:xlink="http://www.w3.org/1999/xlink" ext-link-type="uri" xlink:href="http://www.boldsystems.org/index.php/Public_SearchTerms?query=CCDB-15830-E08" xlink:type="simple">CCDB-15830-E08</ext-link>) <bold>10</bold> <italic><tp:taxon-name>Plutella xylostella</tp:taxon-name></italic>, male, Australia: Canberra (<ext-link xmlns:xlink="http://www.w3.org/1999/xlink" ext-link-type="uri" xlink:href="http://www.boldsystems.org/index.php/Public_SearchTerms?query=CCDB-12828-E05" xlink:type="simple">CCDB-12828-E05</ext-link>) <bold>11</bold> <italic><tp:taxon-name>Plutella xylostella</tp:taxon-name></italic>, male, Australia: Canberra (<ext-link xmlns:xlink="http://www.w3.org/1999/xlink" ext-link-type="uri" xlink:href="http://www.boldsystems.org/index.php/Public_SearchTerms?query=BIOUG02113-F05" xlink:type="simple">BIOUG02113-F05</ext-link>) <bold>12</bold> <italic><tp:taxon-name>Plutella xylostella</tp:taxon-name></italic>, female, Australia: Canberra (<ext-link xmlns:xlink="http://www.w3.org/1999/xlink" ext-link-type="uri" xlink:href="http://www.boldsystems.org/index.php/Public_SearchTerms?query=BIOUG01172-A09" xlink:type="simple">BIOUG01172-A09</ext-link>) <bold>13</bold> <italic><tp:taxon-name>Plutella xylostella</tp:taxon-name></italic>, female, Australia: Canberra (<ext-link xmlns:xlink="http://www.w3.org/1999/xlink" ext-link-type="uri" xlink:href="http://www.boldsystems.org/index.php/Public_SearchTerms?query=CCDB-12828-G07" xlink:type="simple">CCDB-12828-G07</ext-link>) <bold>14</bold> <italic><tp:taxon-name>Plutella xylostella</tp:taxon-name></italic>, female, Australia: Canberra (<ext-link xmlns:xlink="http://www.w3.org/1999/xlink" ext-link-type="uri" xlink:href="http://www.boldsystems.org/index.php/Public_SearchTerms?query=CCDB-12828-H01" xlink:type="simple">CCDB-12828-H01</ext-link>) <bold>15</bold> <italic><tp:taxon-name>Plutella xylostella</tp:taxon-name></italic>, female, Canada: Québec (<ext-link xmlns:xlink="http://www.w3.org/1999/xlink" ext-link-type="uri" xlink:href="http://www.boldsystems.org/index.php/Public_SearchTerms?query=CNCLEP00098486" xlink:type="simple">CNCLEP00098486</ext-link>) <bold>16</bold> <italic><tp:taxon-name>Plutella xylostella</tp:taxon-name></italic>, female holotype of <italic><tp:taxon-name>Plutella karsholtella</tp:taxon-name></italic>, Canary Islands: Tenerife (<ext-link xmlns:xlink="http://www.w3.org/1999/xlink" ext-link-type="uri" xlink:href="http://www.boldsystems.org/index.php/Public_SearchTerms?query=ZMUC00401145" xlink:type="simple">ZMUC00401145</ext-link>).</p></caption><graphic xmlns:xlink="http://www.w3.org/1999/xlink" xlink:href="ZooKeys-327-043-g003.jpg" position="float" orientation="portrait" xlink:type="simple"/></fig><fig id="F4" position="float" orientation="portrait"><label>Figures 17–22.</label><caption><p>Male genitalia of <italic><tp:taxon-name>Plutella australiana</tp:taxon-name></italic> and <italic><tp:taxon-name>Plutella xylostella</tp:taxon-name></italic>. <bold>17–18</bold> tegumen-gnathos, ventral aspect <bold>17</bold> <italic><tp:taxon-name>Plutella australiana</tp:taxon-name></italic> (slide JFL1730, specimen <ext-link xmlns:xlink="http://www.w3.org/1999/xlink" ext-link-type="uri" xlink:href="http://www.boldsystems.org/index.php/Public_SearchTerms?query=BIOUG00788-F11" xlink:type="simple">BIOUG00788-F11</ext-link>) <bold>18</bold> <italic><tp:taxon-name>Plutella xylostella</tp:taxon-name></italic> (slide JFL1729, specimen <ext-link xmlns:xlink="http://www.w3.org/1999/xlink" ext-link-type="uri" xlink:href="http://www.boldsystems.org/index.php/Public_SearchTerms?query=BIOUG02113-A06" xlink:type="simple">BIOUG02113-A06</ext-link>). 19–20, tegumen-uncus-gnathos-vinculum complex, lateral aspect, valvae and phallus removed <bold>19</bold> <italic><tp:taxon-name>Plutella australiana</tp:taxon-name></italic> (slide JFL1732, specimen <ext-link xmlns:xlink="http://www.w3.org/1999/xlink" ext-link-type="uri" xlink:href="http://www.boldsystems.org/index.php/Public_SearchTerms?query=BIOUG02248-G03" xlink:type="simple">BIOUG02248-G03</ext-link>) <bold>20</bold> <italic><tp:taxon-name>Plutella xylostella</tp:taxon-name></italic> (slide JFL1733, specimen <ext-link xmlns:xlink="http://www.w3.org/1999/xlink" ext-link-type="uri" xlink:href="http://www.boldsystems.org/index.php/Public_SearchTerms?query=BIOUG02248-G02" xlink:type="simple">BIOUG02248-G02</ext-link>). <bold>21–22</bold> vinculum–saccus, ventral aspect <bold>21</bold> <italic><tp:taxon-name>Plutella australiana</tp:taxon-name></italic> (slide JFL1730) <bold>22</bold> <italic><tp:taxon-name>Plutella xylostella</tp:taxon-name></italic> (slide JFL1729). Scale bar = 100µ; all to same scale. at = anal tube; gn = gnathos; sac = saccus; teg = tegumen; tp = teguminal process; vin = vinculum.</p></caption><graphic xmlns:xlink="http://www.w3.org/1999/xlink" xlink:href="ZooKeys-327-043-g004.jpg" position="float" orientation="portrait" xlink:type="simple"/></fig><fig id="F5" position="float" orientation="portrait"><label>Figures 23–28.</label><caption><p>Male genitalia of <italic><tp:taxon-name>Plutella australiana</tp:taxon-name></italic> and <italic><tp:taxon-name>Plutella xylostella</tp:taxon-name></italic>. 23–24, valva, inner aspect <bold>23</bold> <italic><tp:taxon-name>Plutella australiana</tp:taxon-name></italic> (slide JFL1689, specimen <ext-link xmlns:xlink="http://www.w3.org/1999/xlink" ext-link-type="uri" xlink:href="http://www.boldsystems.org/index.php/Public_SearchTerms?query=08-NSWHH-1277" xlink:type="simple">08-NSWHH-1277</ext-link>) <bold>24</bold> <italic><tp:taxon-name>Plutella xylostella</tp:taxon-name></italic> (slide JFL1733, specimen <ext-link xmlns:xlink="http://www.w3.org/1999/xlink" ext-link-type="uri" xlink:href="http://www.boldsystems.org/index.php/Public_SearchTerms?query=BIOUG02248-G02" xlink:type="simple">BIOUG02248-G02</ext-link>). 25–26, phallus, dorsal aspect <bold>25</bold> <italic><tp:taxon-name>Plutella australiana</tp:taxon-name></italic> (slide JFL1690, specimen <ext-link xmlns:xlink="http://www.w3.org/1999/xlink" ext-link-type="uri" xlink:href="http://www.boldsystems.org/index.php/Public_SearchTerms?query=08-NSWHH-1340" xlink:type="simple">08-NSWHH-1340</ext-link>) <bold>26</bold> <italic><tp:taxon-name>Plutella xylostella</tp:taxon-name></italic> (slide JFL1688, specimen <ext-link xmlns:xlink="http://www.w3.org/1999/xlink" ext-link-type="uri" xlink:href="http://www.boldsystems.org/index.php/Public_SearchTerms?query=06-TASB-01769" xlink:type="simple">06-TASB-01769</ext-link>). 27–28, genitalia with phallus removed, ventral aspect <bold>27</bold> <italic><tp:taxon-name>Plutella australiana</tp:taxon-name></italic> (slide JFL1735, specimen <ext-link xmlns:xlink="http://www.w3.org/1999/xlink" ext-link-type="uri" xlink:href="http://www.boldsystems.org/index.php/Public_SearchTerms?query=BIOUG00987-E12" xlink:type="simple">BIOUG00987-E12</ext-link>) <bold>28</bold> <italic><tp:taxon-name>Plutella xylostella</tp:taxon-name></italic> (slide JFL1734, specimen <ext-link xmlns:xlink="http://www.w3.org/1999/xlink" ext-link-type="uri" xlink:href="http://www.boldsystems.org/index.php/Public_SearchTerms?query=09-NSWHH-1674" xlink:type="simple">09-NSWHH-1674</ext-link>). Scale bar = 100µ; all to same scale. at = anal tube; scl = sacculus; tp = teguminal process; zss = zone of spiniform setae.</p></caption><graphic xmlns:xlink="http://www.w3.org/1999/xlink" xlink:href="ZooKeys-327-043-g005.jpg" position="float" orientation="portrait" xlink:type="simple"/></fig><fig id="F6" position="float" orientation="portrait"><label>Figures 29–32.</label><caption><p>Female genitalia. <bold>29</bold> <italic><tp:taxon-name>Plutella australiana</tp:taxon-name></italic>, ventral aspect (slide JFL1684, specimen <ext-link xmlns:xlink="http://www.w3.org/1999/xlink" ext-link-type="uri" xlink:href="http://www.boldsystems.org/index.php/Public_SearchTerms?query=07-NSWBB-0046" xlink:type="simple">07-NSWBB-0046</ext-link>) <bold>30</bold> <italic><tp:taxon-name>Plutella xylostella</tp:taxon-name></italic>, ditto (slide JFL1685, specimen <ext-link xmlns:xlink="http://www.w3.org/1999/xlink" ext-link-type="uri" xlink:href="http://www.boldsystems.org/index.php/Public_SearchTerms?query=07-NSWBB-0144" xlink:type="simple">07-NSWBB-0144</ext-link>) <bold>31</bold> <italic><tp:taxon-name>Plutella australiana</tp:taxon-name></italic>, lateral aspect of antrum projection (slide JFL1736, specimen <ext-link xmlns:xlink="http://www.w3.org/1999/xlink" ext-link-type="uri" xlink:href="http://www.boldsystems.org/index.php/Public_SearchTerms?query=BIOUG00788-G06" xlink:type="simple">BIOUG00788-G06</ext-link>) <bold>32</bold> <italic><tp:taxon-name>Plutella xylostella</tp:taxon-name></italic>, ditto (slide MIC6811, specimen <ext-link xmlns:xlink="http://www.w3.org/1999/xlink" ext-link-type="uri" xlink:href="http://www.boldsystems.org/index.php/Public_SearchTerms?query=BIOUG02113-D10" xlink:type="simple">BIOUG02113-D10</ext-link>). Scale: Figs <bold>29–30</bold> = 200µ; Figs <bold>31–32</bold> = 100µ.</p></caption><graphic xmlns:xlink="http://www.w3.org/1999/xlink" xlink:href="ZooKeys-327-043-g006.jpg" position="float" orientation="portrait" xlink:type="simple"/></fig></tp:treatment-sec><ref-list><ref id="B1"><mixed-citation xmlns:xlink="http://www.w3.org/1999/xlink" xlink:type="simple"><person-group><name name-style="western"><surname>Baraniak</surname><given-names>E</given-names></name></person-group> (<year>2003</year>) <article-title>Taxonomic revision of the genus <italic>Plutella</italic> Schrank, 1802 (Lepidoptera: Plutellidae) from the Palaearctic region with notes on its phylogeny.</article-title><source>Polskie Pismo Entomologiczne</source><volume>76</volume> Supplement: <fpage>1</fpage>–<lpage>122</lpage>.</mixed-citation></ref><ref id="B28"><mixed-citation xmlns:xlink="http://www.w3.org/1999/xlink" xlink:type="simple"><person-group><name name-style="western"><surname>Robinson</surname><given-names>GS</given-names></name><name name-style="western"><surname>Sattler</surname><given-names>K</given-names></name></person-group> (<year>2001</year>) <article-title><italic>Plutella</italic> in the Hawaiian Islands: relatives and host-races of the diamondback moth (Lepidoptera: Plutellidae).</article-title><source>Bishop Museum Occasional Papers</source><volume>67</volume>: <fpage>1</fpage>–<lpage>27</lpage>.</mixed-citation></ref><ref id="B3"><mixed-citation xmlns:xlink="http://www.w3.org/1999/xlink" xlink:type="simple"><person-group><name name-style="western"><surname>Chang</surname><given-names>WXZ</given-names></name><name name-style="western"><surname>Tabashnik</surname><given-names>BE</given-names></name><name name-style="western"><surname>Artelt</surname><given-names>B</given-names></name><name name-style="western"><surname>Malvar</surname><given-names>R</given-names></name><name name-style="western"><surname>Ballester</surname><given-names>V</given-names></name></person-group> (<year>1997</year>) <article-title>Mitochondrial DNA sequence variation among geographic strains of diamondback moth (Lepidoptera: Plutellidae).</article-title><source>Annals of the Entomological Society of America</source><volume>90</volume>: <fpage>590</fpage>-<lpage>595</lpage>.</mixed-citation></ref></ref-list></tp:taxon-treatment>
